# Supplementary material for: Tumor-Associated Macrophages Affect the Tumor Microenvironment and Radioresistance via the Upregulation of CXCL6/CXCR2 in Hepatocellular Carcinoma
Source: Biomedicines. 2023 Jul 24;11(7):2081. doi: 10.3390/biomedicines11072081 (PMC10377183; doi:10.3390/biomedicines11072081)
Supplement: Supplementary file 1 [file biomedicines-11-02081-s001.zip]

Archive with 1 entries (1 files):
- biomedicines-2439323-supplementary.pdf
